# Supplementary material for: Research on the Mechanism of Hypoxia Tolerance of a Hybrid Fish Using Transcriptomics and Metabolomics
Source: Biology (Basel). 2025 Oct 21;14(10):1462. doi: 10.3390/biology14101462 (PMC12561119; doi:10.3390/biology14101462)
Supplement: Supplementary file 1 [file biology-14-01462-s001.zip]

Archive with 1 entries (1 files):
- biology-3922748-supplementary.pdf
